# Supplementary material for: Impact of Dietitian-Guided Individualized Nutrition (DGIN) on ICU Outcomes in Critically Ill Patients: A Retrospective Cohort Study in Taiwan
Source: Nutrients. 2025 Sep 18;17(18):2995. doi: 10.3390/nu17182995 (PMC12472341; doi:10.3390/nu17182995)
Supplement: Supplementary file 1 [file nutrients-17-02995-s001.zip]

Archive with 1 entries (1 files):
- nutrients-3829119-supplementary.pdf
